# Supplementary material for: Efficacy of Topical Treatments for the Management of Symptomatic Oral Lichen Planus: A Systematic Review
Source: Int J Environ Res Public Health. 2023 Jan 10;20(2):1202. doi: 10.3390/ijerph20021202 (PMC9859481; doi:10.3390/ijerph20021202)
Supplement: Supplementary file 1 [file ijerph-20-01202-s001.zip]

Archive with 1 entries (1 files):
- ijerph-2054763-supplementary.pdf
